# Supplementary material for: Ginsenoside Rh4 Improves Hepatic Lipid Metabolism and Inflammation in a Model of NAFLD by Targeting the Gut Liver Axis and Modulating the FXR Signaling Pathway
Source: Foods. 2023 Jun 26;12(13):2492. doi: 10.3390/foods12132492 (PMC10341168; doi:10.3390/foods12132492)
Supplement: Supplementary file 1 [file foods-12-02492-s001.zip]

Archive with 1 entries (1 files):
- foods-2371025-supplementary.pdf
